# Supplementary material for: Genes Encoding Microbial Acyl Coenzyme A Binding Protein/Diazepam-Binding Inhibitor Orthologs Are Rare in the Human Gut Microbiome and Show No Links to Obesity
Source: Appl Environ Microbiol. 2021 May 26;87(12):e00471-21. doi: 10.1128/AEM.00471-21 (PMC8174751; doi:10.1128/AEM.00471-21)
Supplement: SUPPLEMENTAL FILE 3 — Supplemental material. Download aem.00471-21-s0003.xlsx, XLSX file, 1.1 MB [file aem.00471-21-s0003.xlsx]

## Sheet: test
		Age			BMI			Age Category						Study Condition
dataset_name	n	Mean	Min	Max	Mean	Min	Max	adult	child	newborn	schoolage	senior	Not_Available	adenoma	AS	bronchitis	CDI	cephalosporins	cirrhosis	control	cough	CRC	cystitis	fatty_liver	fever	FMT	hypertension	IBD	IGT	infectiousgastroenteritis	metabolic_syndrome	NK	otitis	pneumonia	pre-hypertension	premature_born	pyelonefritis	pyelonephritis	respiratoryinf	salmonellosis	sepsis	skininf	STEC	stomatitis	suspinf	T1D	T2D	tonsillitis	Not_Available
AsnicarF_2017	24	NA	NA	NA	NA	NA	NA	16	0	8	0	0	0	0	0	0	0	0	0	24	0	0	0	0	0	0	0	0	0	0	0	0	0	0	0	0	0	0	0	0	0	0	0	0	0	0	0	0	0
BackhedF_2015	381	NA	NA	NA	NA	NA	NA	95	92	194	0	0	0	0	0	0	0	0	0	381	0	0	0	0	0	0	0	0	0	0	0	0	0	0	0	0	0	0	0	0	0	0	0	0	0	0	0	0	0
Bengtsson-PalmeJ_2015	70	25.5429	22	34	NA	NA	NA	70	0	0	0	0	0	0	0	0	0	0	0	70	0	0	0	0	0	0	0	0	0	0	0	0	0	0	0	0	0	0	0	0	0	0	0	0	0	0	0	0	0
BritoIL_2016	219	29.0046	1	69	NA	NA	NA	143	41	7	22	6	0	0	0	0	0	0	0	219	0	0	0	0	0	0	0	0	0	0	0	0	0	0	0	0	0	0	0	0	0	0	0	0	0	0	0	0	0
ChengpingW_2017	97	35.3505	14	71	NA	NA	NA	94	0	0	2	1	0	0	97	0	0	0	0	0	0	0	0	0	0	0	0	0	0	0	0	0	0	0	0	0	0	0	0	0	0	0	0	0	0	0	0	0	0
CosteaPI_2017	279	NA	NA	NA	NA	NA	NA	252	23	0	0	0	4	0	0	0	0	0	0	279	0	0	0	0	0	0	0	0	0	0	0	0	0	0	0	0	0	0	0	0	0	0	0	0	0	0	0	0	0
DavidLA_2015	44	NA	NA	NA	NA	NA	NA	32	12	0	0	0	0	0	0	0	0	0	0	31	0	0	0	0	0	0	0	0	0	13	0	0	0	0	0	0	0	0	0	0	0	0	0	0	0	0	0	0	0
FengQ_2015	154	66.8506	43	86	27.3885	17.99	43.58	60	0	0	0	94	0	47	0	0	0	0	0	61	0	46	0	0	0	0	0	0	0	0	0	0	0	0	0	0	0	0	0	0	0	0	0	0	0	0	0	0	0
FerrettiP_2018	215	NA	NA	NA	NA	NA	NA	81	0	134	0	0	0	0	0	0	0	0	0	215	0	0	0	0	0	0	0	0	0	0	0	0	0	0	0	0	0	0	0	0	0	0	0	0	0	0	0	0	0
HanniganGD_2017	82	NA	NA	NA	NA	NA	NA	82	0	0	0	0	0	27	0	0	0	0	0	28	0	27	0	0	0	0	0	0	0	0	0	0	0	0	0	0	0	0	0	0	0	0	0	0	0	0	0	0	0
HMP_2012	749	26.5247	18	39	NA	NA	NA	716	0	0	33	0	0	0	0	0	0	0	0	749	0	0	0	0	0	0	0	0	0	0	0	0	0	0	0	0	0	0	0	0	0	0	0	0	0	0	0	0	0
KarlssonFH_2013	145	70	68	71	NA	NA	NA	0	0	0	0	145	0	0	0	0	0	0	0	43	0	0	0	0	0	0	0	0	49	0	0	0	0	0	0	0	0	0	0	0	0	0	0	0	0	0	53	0	0
KosticAD_2015	124	NA	NA	NA	NA	NA	NA	0	95	25	0	0	4	0	0	0	0	0	0	89	0	0	0	0	0	0	0	0	0	0	0	0	0	0	0	0	0	0	0	0	0	0	0	0	0	31	0	0	4
LeChatelierE_2013	292	NA	NA	NA	29.5438	18.1	46.6	292	0	0	0	0	0	0	0	0	0	0	0	292	0	0	0	0	0	0	0	0	0	0	0	0	0	0	0	0	0	0	0	0	0	0	0	0	0	0	0	0	0
LiJ_2014	260	NA	NA	NA	NA	NA	NA	260	0	0	0	0	0	0	0	0	0	0	0	260	0	0	0	0	0	0	0	0	0	0	0	0	0	0	0	0	0	0	0	0	0	0	0	0	0	0	0	0	0
LiJ_2017	196	NA	NA	NA	NA	NA	NA	196	0	0	0	0	0	0	0	0	0	0	0	41	0	0	0	0	0	0	99	0	0	0	0	0	0	0	56	0	0	0	0	0	0	0	0	0	0	0	0	0	0
LiSS_2016	55	NA	NA	NA	NA	NA	NA	55	0	0	0	0	0	0	0	0	0	0	0	5	0	0	0	0	0	40	0	0	0	0	10	0	0	0	0	0	0	0	0	0	0	0	0	0	0	0	0	0	0
LiuW_2016	110	NA	NA	NA	NA	NA	NA	110	0	0	0	0	0	0	0	0	0	0	0	110	0	0	0	0	0	0	0	0	0	0	0	0	0	0	0	0	0	0	0	0	0	0	0	0	0	0	0	0	0
LomanNJ_2013	43	NA	NA	NA	NA	NA	NA	43	0	0	0	0	0	0	0	0	0	0	0	0	0	0	0	0	0	0	0	0	0	0	0	0	0	0	0	0	0	0	0	0	0	0	43	0	0	0	0	0	0
LoombaR_2017	86	NA	NA	NA	NA	NA	NA	72	0	0	0	14	0	0	0	0	0	0	0	0	0	0	0	86	0	0	0	0	0	0	0	0	0	0	0	0	0	0	0	0	0	0	0	0	0	0	0	0	0
LouisS_2016	92	NA	NA	NA	NA	NA	NA	92	0	0	0	0	0	0	0	0	0	0	0	92	0	0	0	0	0	0	0	0	0	0	0	0	0	0	0	0	0	0	0	0	0	0	0	0	0	0	0	0	0
NielsenHB_2014	396	NA	NA	NA	NA	NA	NA	369	0	0	5	20	2	0	0	0	0	0	0	248	0	0	0	0	0	0	0	148	0	0	0	0	0	0	0	0	0	0	0	0	0	0	0	0	0	0	0	0	0
Obregon-TitoAJ_2015	55	NA	NA	NA	NA	NA	NA	35	16	1	2	0	1	0	0	0	0	0	0	55	0	0	0	0	0	0	0	0	0	0	0	0	0	0	0	0	0	0	0	0	0	0	0	0	0	0	0	0	0
OlmMR_2017	44	0	0	0	NA	NA	NA	0	0	44	0	0	0	0	0	0	0	0	0	0	0	0	0	0	0	0	0	0	0	0	0	0	0	0	0	44	0	0	0	0	0	0	0	0	0	0	0	0	0
CM_Madagascar	112	NA	NA	NA	NA	NA	NA	110	0	0	1	1	0	0	0	0	0	0	0	112	0	0	0	0	0	0	0	0	0	0	0	0	0	0	0	0	0	0	0	0	0	0	0	0	0	0	0	0	0
QinJ_2012	363	NA	NA	NA	NA	NA	NA	303	0	0	3	38	19	0	0	0	0	0	0	174	0	0	0	0	0	0	0	0	0	0	0	0	0	0	0	0	0	0	0	0	0	0	0	0	0	0	170	0	19
QinN_2014	237	46.4515	18	78	22.2802	15.94	35.16	221	0	0	1	15	0	0	0	0	0	0	123	114	0	0	0	0	0	0	0	0	0	0	0	0	0	0	0	0	0	0	0	0	0	0	0	0	0	0	0	0	0
RampelliS_2015	33	32	8	70	NA	NA	NA	27	1	0	4	1	0	0	0	0	0	0	0	33	0	0	0	0	0	0	0	0	0	0	0	0	0	0	0	0	0	0	0	0	0	0	0	0	0	0	0	0	0
RaymondF_2016	72	25.375	21	35	23.9679	19.03	29.76	72	0	0	0	0	0	0	0	0	0	36	0	36	0	0	0	0	0	0	0	0	0	0	0	0	0	0	0	0	0	0	0	0	0	0	0	0	0	0	0	0	0
SchirmerM_2016	471	NA	NA	NA	NA	NA	NA	393	0	0	60	12	6	0	0	0	0	0	0	471	0	0	0	0	0	0	0	0	0	0	0	0	0	0	0	0	0	0	0	0	0	0	0	0	0	0	0	0	0
SmitsSA_2017	40	NA	NA	NA	NA	NA	NA	32	6	0	2	0	0	0	0	0	0	0	0	40	0	0	0	0	0	0	0	0	0	0	0	0	0	0	0	0	0	0	0	0	0	0	0	0	0	0	0	0	0
VatanenT_2016	785	0.785987	0	3	NA	NA	NA	0	102	683	0	0	0	0	0	18	0	0	0	614	2	0	1	0	3	0	0	0	0	5	0	1	107	3	0	0	2	6	13	1	1	2	0	2	1	0	0	3	0
VincentC_2016	229	74.3144	61	91	NA	NA	NA	22	0	0	0	207	0	0	0	0	33	0	0	196	0	0	0	0	0	0	0	0	0	0	0	0	0	0	0	0	0	0	0	0	0	0	0	0	0	0	0	0	0
VogtmannE_2016	110	NA	NA	NA	NA	NA	NA	69	0	0	0	41	0	0	0	0	0	0	0	52	0	52	0	0	0	0	0	0	0	0	0	0	0	0	0	0	0	0	0	0	0	0	0	0	0	0	0	0	6
XieH_2016	250	61.068	36	80	NA	NA	NA	178	0	0	0	72	0	0	0	0	0	0	0	250	0	0	0	0	0	0	0	0	0	0	0	0	0	0	0	0	0	0	0	0	0	0	0	0	0	0	0	0	0
YuJ_2015	128	NA	NA	NA	NA	NA	NA	0	0	0	0	128	0	0	0	0	0	0	0	53	0	75	0	0	0	0	0	0	0	0	0	0	0	0	0	0	0	0	0	0	0	0	0	0	0	0	0	0	0
ZeeviD_2015	900	NA	NA	NA	NA	NA	NA	900	0	0	0	0	0	0	0	0	0	0	0	900	0	0	0	0	0	0	0	0	0	0	0	0	0	0	0	0	0	0	0	0	0	0	0	0	0	0	0	0	0
ZellerG_2014	154	63.3896	25	89	NA	NA	NA	89	0	0	0	65	0	42	0	0	0	0	0	61	0	51	0	0	0	0	0	0	0	0	0	0	0	0	0	0	0	0	0	0	0	0	0	0	0	0	0	0	0
