# Supplementary material for: Genes Encoding Microbial Acyl Coenzyme A Binding Protein/Diazepam-Binding Inhibitor Orthologs Are Rare in the Human Gut Microbiome and Show No Links to Obesity
Source: Appl Environ Microbiol. 2021 May 26;87(12):e00471-21. doi: 10.1128/AEM.00471-21 (PMC8174751; doi:10.1128/AEM.00471-21)
Supplement: SUPPLEMENTAL FILE 4 — Supplemental material. Download aem.00471-21-s0004.xlsx, XLSX file, 1.1 MB [file aem.00471-21-s0004.xlsx]

## Sheet: ACBP_cMD_corr_BMI
Species	Number_Samples	I^2	P-value Fit	Pvalue	Coefficient	Confidence Interval Lower Limit	Confidence Interval Upper Limit	AsnicarF_2020_UK	AsnicarF_2020_US	CosteaPI_2017	DhakanDB_2019	HansenLBS_2018	JieZ_2017	SchirmerM_2016	ZellerG_2014	PvalueAdjusted
Oscillibacter_sp_57_20	1899	0.404797	0.108708	0.000844669	-0.126291	-0.200451	-0.0521309	-0.0577751	-0.254816	-0.00745114	-0.279313	-0.286745	-0.00722771	-0.145698	-0.163762	0.0660531
Alistipes_shahii	1899	0.450915	0.078479	0.000514152	-0.113853	-0.178101	-0.049606	-0.0159461	-0.198706	-0.14338	-0.197787	-0.112837	-0.0679443	-0.156084	-0.320345	0.0628308
Odoribacter_splanchnicus	1899	0.0747963	0.372422	7.50772e-05	-0.0961046	-0.143676	-0.0485337	-0.0365306	-0.208606	-0.156827	-0.141395	-0.10263	-0.0749064	-0.16103	-0.19649	0.0387488
Eubacterium_eligens	1899	0	0.563781	0.000104222	-0.0896174	-0.134881	-0.0443539	-0.0765746	-0.0495425	-0.0124619	-0.189319	-0.181253	0.0116142	-0.117631	-0.272839	0.0387488
Bacteroides_pectinophilus	1899	0	0.6828	0.000247105	-0.087918	-0.134932	-0.0409044	-0.0987949	-0.233612	-0.0982485	0.0224315	0.0103352	NA	-0.0706585	-0.0225144	0.0387488
Flavonifractor_plautii	1899	0	0.892549	0.000158123	0.0872481	0.0419847	0.132512	0.10425	0.108113	0.0714014	0.0389178	0.0942523	-0.0437387	0.0947136	0.100481	0.0387488
Coprococcus_comes	1899	0	0.929799	0.000247754	0.0846296	0.0393662	0.129893	0.106026	-0.00409533	0.00113648	0.0191003	0.0217112	0.0574298	0.0931592	0.122678	0.0387488
Bifidobacterium_animalis	1899	0	0.425639	0.000587103	-0.0810678	-0.12729	-0.0348453	-0.129141	-0.0179156	-0.0388734	NA	-0.0620884	-0.0627464	-0.0262264	0.102009	0.0628308
Alistipes_putredinis	1899	0	0.753365	0.000713475	-0.0781582	-0.123422	-0.0328947	-0.1143	-0.0840659	-0.069577	0.0916368	-0.0511084	-0.0582542	-0.0431616	-0.0374417	0.0628308
Bacteroides_nordii	1899	0	0.878251	0.000723116	-0.078073	-0.123336	-0.0328096	-0.0876373	-0.106769	-0.101341	0.0170123	0.0801481	-0.0933744	-0.0919759	0.0339494	0.0628308
Blautia_hydrogenotrophica	1899	0	0.909909	0.00138524	0.077126	0.0298534	0.124399	0.0765165	0.0507379	NA	NA	0.210172	0.0295394	0.0748239	0.128801	0.0833276
Roseburia_sp_CAG_303	1899	0	0.584365	0.00133272	-0.0756751	-0.121898	-0.0294526	-0.0951463	-0.0707246	-0.00379852	NA	0.0511147	0.0374264	-0.0784789	-0.224439	0.0833276
Clostridium_sp_CAG_58	1899	0	0.628593	0.00133283	0.0756745	0.0294521	0.121897	0.0669162	-0.0824703	0.146997	NA	0.0761451	0.0629953	0.12793	-0.00968477	0.0833276
Haemophilus_parainfluenzae	1899	0	0.510181	0.00163044	-0.0727555	-0.118019	-0.0274921	-0.105649	-0.0146922	-0.00708935	-0.226725	-0.0917928	-0.0362354	0.000615141	-0.115302	0.0910716
Comamonas_kerstersii	1899	0.279898	0.204952	0.317229	-0.0391387	-0.115836	0.0375588	-0.0296899	-0.158006	0.183798	-0.225405	-0.0869052	-0.0193076	-0.0566245	0.11141	0.843785
Saccharomyces_cerevisiae	1899	0	0.746075	0.26387	0.0312904	-0.0235996	0.0861804	0.0242161	NA	-0.0650229	NA	0.100791	0.111609	NA	0.022066	0.830402
Lautropia_mirabilis	1899	0	0.785793	0.316277	-0.0608756	-0.179935	0.0581837	NA	NA	-0.01513	NA	NA	-0.0568281	NA	-0.135669	0.843785
